# Supplementary material for: User Perceptions and Needs Analysis of a Virtual Coach for Active and Healthy Ageing—An International Qualitative Study
Source: Int J Environ Res Public Health. 2022 Aug 19;19(16):10341. doi: 10.3390/ijerph191610341 (PMC9408500; doi:10.3390/ijerph191610341)
Supplement: Supplementary file 1 [file ijerph-19-10341-s001.zip]

Archive with 1 entries (1 files):
- ijerph-1835559-supplementary.pdf
